# Supplementary material for: Dataset on antixenosis and antibiosis of chili fruit by fruit fly (Bactrocera dorsalis) infestation
Source: Data Brief. 2019 Mar 7;23:103758. doi: 10.1016/j.dib.2019.103758 (PMC6660636; doi:10.1016/j.dib.2019.103758)
Supplement: Multimedia component 2 [file mmc2.xlsx]

## Sheet: Table 1
Supplementary 1. Oviposition deterrent index of choice method
Chili Variety	Number of oviposition puncture (T)									*C	Oviposition deterrent index (C-T)/(C+T)									Mean
	I	II	III	IV	V	VI	VII	VIII	IX		I	II	III	IV	V	VI	VII	VIII	IX
1	1	2	0	2	1	2	1	1	0	8	77.7778	60	100	60	77.7778	60	77.7778	77.7778	100	76.7901
2	0	0	1	0	0	0	1	0	1	8	100	100	77.7778	100	100	100	77.7778	100	77.7778	92.5926
3	0	0	0	0	0	0	0	0	0	8	100	100	100	100	100	100	100	100	100	100
4	0	1	2	1	2	0	2	0	1	8	100	77.7778	60	77.7778	60	100	60	100	77.7778	79.2593
5	0	0	0	0	0	0	0	2	1	8	100	100	100	100	100	100	100	60	77.7778	93.0864
6	3	2	1	3	2	1	4	8	6	8	45.4545	60	77.7778	45.4545	60	77.7778	33.3333	0	14.2857	46.0093
7	0	0	0	0	0	0	0	0	0	8	100	100	100	100	100	100	100	100	100	100
8	0	0	0	0	0	0	0	0	0	8	100	100	100	100	100	100	100	100	100	100
9	0	0	0	0	0	0	0	0	0	8	100	100	100	100	100	100	100	100	100	100
10	0	0	0	0	1	0	1	0	1	8	100	100	100	100	77.7778	100	77.7778	100	77.7778	92.5926
11	0	0	0	0	0	0	0	0	0	8	100	100	100	100	100	100	100	100	100	100
12	0	0	0	0	0	0	1	1	1	8	100	100	100	100	100	100	77.7778	77.7778	77.7778	92.5926
13	0	0	0	0	0	0	0	1	1	8	100	100	100	100	100	100	100	77.7778	77.7778	95.0617
14	0	0	0	0	0	0	0	0	0	8	100	100	100	100	100	100	100	100	100	100
15	0	0	0	0	0	0	0	0	0	8	100	100	100	100	100	100	100	100	100	100
16	0	1	1	0	0	1	0	0	0	8	100	77.7778	77.7778	100	100	77.7778	100	100	100	92.5926
17	1	0	1	0	0	0	3	1	2	8	77.7778	100	77.7778	100	100	100	45.4545	77.7778	60	82.0875
18	0	0	1	0	0	0	0	1	1	8	100	100	77.7778	100	100	100	100	77.7778	77.7778	92.5926
19	0	1	1	2	2	1	0	2	1	8	100	77.7778	77.7778	60	60	77.7778	100	60	77.7778	76.7901
20	0	0	1	0	0	0	0	0	0	8	100	100	77.7778	100	100	100	100	100	100	97.5309
21	0	0	0	0	0	0	0	1	1	8	100	100	100	100	100	100	100	77.7778	77.7778	95.0617
22	0	0	0	0	0	0	0	0	0	8	100	100	100	100	100	100	100	100	100	100
23	0	0	0	0	0	0	0	0	0	8	100	100	100	100	100	100	100	100	100	100
24	2	1	1	2	2	3	2	4	3	8	60	77.7778	77.7778	60	60	45.4545	60	33.3333	45.4545	57.7553
25	1	1	1	1	0	1	2	3	3	8	77.7778	77.7778	77.7778	77.7778	100	77.7778	60	45.4545	45.4545	71.0887
26	0	1	2	0	1	2	1	3	2	8	100	77.7778	60	100	77.7778	60	77.7778	45.4545	60	73.1987
27	0	0	0	0	1	1	1	3	2	8	100	100	100	100	77.7778	77.7778	77.7778	45.4545	60	82.0875
28	1	0	1	1	1	2	2	1	2	8	77.7778	100	77.7778	77.7778	77.7778	60	60	77.7778	60	74.321
29	2	0	0	1	1	0	4	0	2	8	60	100	100	77.7778	77.7778	100	33.3333	100	60	78.7654
30	2	1	2	5	1	2	1	2	2	8	60	77.7778	60	23.0769	77.7778	60	77.7778	60	60	61.8234
31	1	1	1	1	1	2	1	5	3	8	77.7778	77.7778	77.7778	77.7778	77.7778	60	77.7778	23.0769	45.4545	66.1331
32	3	1	3	3	1	1	2	1	2	8	45.4545	77.7778	45.4545	45.4545	77.7778	77.7778	60	77.7778	60	63.0527
33	1	1	1	0	1	2	0	2	1	8	77.7778	77.7778	77.7778	100	77.7778	60	100	60	77.7778	78.7654
34	0	0	0	0	1	1	2	1	2	8	100	100	100	100	77.7778	77.7778	60	77.7778	60	83.7037
35	0	0	2	0	3	1	1	3	2	8	100	100	60	100	45.4545	77.7778	77.7778	45.4545	60	74.0516
36	4	1	4	1	2	2	1	1	1	8	33.3333	77.7778	33.3333	77.7778	60	60	77.7778	77.7778	77.7778	63.9506
37	0	0	1	0	0	1	0	2	1	8	100	100	77.7778	100	100	77.7778	100	60	77.7778	88.1481
38	0	0	0	0	0	0	0	0	0	8	100	100	100	100	100	100	100	100	100	100
39	0	0	0	1	0	1	0	0	0	8	100	100	100	77.7778	100	77.7778	100	100	100	95.0617
40	1	0	0	0	0	0	2	0	1	8	77.7778	100	100	100	100	100	60	100	77.7778	90.6173
41	3	1	1	1	2	1	2	1	2	8	45.4545	77.7778	77.7778	77.7778	60	77.7778	60	77.7778	60	68.2604
42	2	2	2	5	3	3	3	3	3	8	60	60	60	23.0769	45.4545	45.4545	45.4545	45.4545	45.4545	47.8166
43	1	1	2	2	2	1	2	2	2	8	77.7778	77.7778	60	60	60	77.7778	60	60	60	65.9259
44	2	2	2	2	3	1	6	3	4	8	60	60	60	60	45.4545	77.7778	14.2857	45.4545	33.3333	50.7007
45	0	0	0	0	0	0	0	0	0	8	100	100	100	100	100	100	100	100	100	100
46	3	4	0	1	3	0	5	1	3	8	45.4545	33.3333	100	77.7778	45.4545	100	23.0769	77.7778	45.4545	60.9255
47	1	0	0	1	0	1	1	0	1	8	77.7778	100	100	77.7778	100	77.7778	77.7778	100	77.7778	87.6543
48	1	0	1	2	1	1	1	1	1	8	77.7778	100	77.7778	60	77.7778	77.7778	77.7778	77.7778	77.7778	78.2716
49	1	1	1	2	0	1	1	1	1	8	77.7778	77.7778	77.7778	60	100	77.7778	77.7778	77.7778	77.7778	78.2716
50	5	2	3	1	5	1	5	2	3	8	23.0769	60	45.4545	77.7778	23.0769	77.7778	23.0769	60	45.4545	48.4106
*Highest number of oviposition puncture
