# Supplementary material for: Dataset on antixenosis and antibiosis of chili fruit by fruit fly (Bactrocera dorsalis) infestation
Source: Data Brief. 2019 Mar 7;23:103758. doi: 10.1016/j.dib.2019.103758 (PMC6660636; doi:10.1016/j.dib.2019.103758)
Supplement: Multimedia component 3 [file mmc3.xlsx]

## Sheet: Table 2
Supplementary 2. Oviposition deterrent index of no-choice method
Chili Variety	Number of oviposition puncture (T)			*C	Oviposition deterrent index (C-T)/C			Mean
	I	II	III		I	II	III
1	1.4	2	1.8	7.2	80.5556	72.2222	75	75.9259
2	3.2	0.2	0.8	7.2	55.5556	97.2222	88.8889	80.5556
3	2.6	1.6	0	7.2	63.8889	77.7778	100	80.5556
4	4	4.8	2.8	7.2	44.4444	33.3333	61.1111	46.2963
5	0.4	0.6	0.2	7.2	94.4444	91.6667	97.2222	94.4444
6	5.2	6.8	7.2	7.2	27.7778	5.55556	0	11.1111
7	0	0.2	1	7.2	100	97.2222	86.1111	94.4444
8	2.2	0.6	0	7.2	69.4444	91.6667	100	87.037
9	0.4	1.8	1.4	7.2	94.4444	75	80.5556	83.3333
10	1.6	1	3	7.2	77.7778	86.1111	58.3333	74.0741
11	0.2	0.2	1.2	7.2	97.2222	97.2222	83.3333	92.5926
12	0	0	1.4	7.2	100	100	80.5556	93.5185
13	0.6	1	2.2	7.2	91.6667	86.1111	69.4444	82.4074
14	1.6	1.8	0	7.2	77.7778	75	100	84.2593
15	0.4	0.6	1	7.2	94.4444	91.6667	86.1111	90.7407
16	1.8	2.8	1.8	7.2	75	61.1111	75	70.3704
17	0	0.8	2	7.2	100	88.8889	72.2222	87.037
18	0.2	1.2	0	7.2	97.2222	83.3333	100	93.5185
19	2.4	2.6	2.6	7.2	66.6667	63.8889	63.8889	64.8148
20	1.2	2.8	2.8	7.2	83.3333	61.1111	61.1111	68.5185
21	0	1.6	0	7.2	100	77.7778	100	92.5926
22	0	0.4	0.6	7.2	100	94.4444	91.6667	95.3704
23	0.2	1.4	0.4	7.2	97.2222	80.5556	94.4444	90.7407
24	3.4	3.4	2.8	7.2	52.7778	52.7778	61.1111	55.5556
25	2.2	0.6	0	7.2	69.4444	91.6667	100	87.037
26	3.4	5.2	5	7.2	52.7778	27.7778	30.5556	37.037
27	2.8	2.8	3.4	7.2	61.1111	61.1111	52.7778	58.3333
28	1	2.8	4	7.2	86.1111	61.1111	44.4444	63.8889
29	3.8	3.4	1.2	7.2	47.2222	52.7778	83.3333	61.1111
30	3	4.4	4.2	7.2	58.3333	38.8889	41.6667	46.2963
31	3.8	1.6	3.8	7.2	47.2222	77.7778	47.2222	57.4074
32	4.8	6	4.8	7.2	33.3333	16.6667	33.3333	27.7778
33	1.6	4.4	1.2	7.2	77.7778	38.8889	83.3333	66.6667
34	1.4	0.2	0.6	7.2	80.5556	97.2222	91.6667	89.8148
35	4.2	3.8	1.8	7.2	41.6667	47.2222	75	54.6296
36	2.8	3.6	3.6	7.2	61.1111	50	50	53.7037
37	1.2	2.8	5	7.2	83.3333	61.1111	30.5556	58.3333
38	1.4	2.8	0.4	7.2	80.5556	61.1111	94.4444	78.7037
39	1	1	1.2	7.2	86.1111	86.1111	83.3333	85.1852
40	2	0.2	0.2	7.2	72.2222	97.2222	97.2222	88.8889
41	1.8	2.4	2	7.2	75	66.6667	72.2222	71.2963
42	2.2	4	4.6	7.2	69.4444	44.4444	36.1111	50
43	5.4	6.6	4.6	7.2	25	8.33333	36.1111	23.1481
44	5	5	3	7.2	30.5556	30.5556	58.3333	39.8148
45	0	0.2	0	7.2	100	97.2222	100	99.0741
46	4	3.8	2.8	7.2	44.4444	47.2222	61.1111	50.9259
47	2.2	2.2	0	7.2	69.4444	69.4444	100	79.6296
48	3.4	2	0	7.2	52.7778	72.2222	100	75
49	2.4	1.8	5.6	7.2	66.6667	75	22.2222	54.6296
50	6.4	4.4	6	7.2	11.1111	38.8889	16.6667	22.2222
*Highest number of oviposition punctures
