# Supplementary material for: Dataset on antixenosis and antibiosis of chili fruit by fruit fly (Bactrocera dorsalis) infestation
Source: Data Brief. 2019 Mar 7;23:103758. doi: 10.1016/j.dib.2019.103758 (PMC6660636; doi:10.1016/j.dib.2019.103758)
Supplement: Multimedia component 4 [file mmc4.xlsx]

## Sheet: Table 3
Supplementery 3. Antibiosis data (Fitness Index)
Chili Variety	I	II	III	IV	Mean
1	0	0	0.0904762	0	0.022619
2	0	0	0.188889	0.136232	0.0812802
3	0.305455	0	0.0564103	0.161317	0.130795
4	1.04348	0.776786	0.140571	0	0.490209
5	0	0	0.868966	0.26087	0.282459
6	9.91304	5.86957	5.05069	6.10909	6.7356
7	0	0.407527	0	0.0308333	0.10959
8	2.81429	0.690625	3.81197	0	1.82922
9	0	0.471429	0.736232	0	0.301915
10	0.2136	0.445	0	0	0.16465
11	0	0.1728	0	0	0.0432
12	3.06091	0	2.4141	4.61953	2.52364
13	0	0.0477679	0.501389	1.49111	0.510067
14	0.037037	0.5	2.824	0.316667	0.919426
15	1.96136	0.147917	1.59744	1.01778	1.18112
16	0.570248	0.380682	0.621111	0.7375	0.577385
17	1.05051	0.270238	3.66538	3	1.99653
18	0	0	0	0.154938	0.0387346
19	0	0.569565	0.570833	0.766346	0.476686
20	5.70769	0.352778	0.622222	0.202778	1.72137
21	0	1.3	1.25192	5.14615	1.92452
22	0.864796	0.0234694	1.50278	1.1913	0.895587
23	0.0597403	0	0.921429	0.25679	0.30949
24	3.17302	1.2022	0.893697	1.16296	1.60797
25	0.524638	0	0.036	0.0488889	0.152382
26	3.56735	2.81746	0	5.39034	2.94379
27	0.0227273	0.0146552	2.08333	0.632	0.688179
28	0.0255652	4.02779	0.20875	5.1275	2.3474
29	2.15428	4.46791	0.192647	1.17206	1.99672
30	0.344444	0.725	6.31278	9.40732	4.19738
31	1.23994	1.59136	0.722667	9.37267	3.23166
32	6.10909	1.73603	2.07536	1.8977	2.95454
33	9.30909	9.56522	0.694872	2.04194	5.40278
34	1.59156	0	0.445	2.10343	1.035
35	0	1.898	0.0255952	1.05441	0.7445
36	0	2.29091	0.477601	0.494048	0.81564
37	1.67451	1.52992	1.86836	0.783644	1.46411
38	0.225397	0.545833	0	0.873932	0.41129
39	0	0	2.34311	0.391358	0.683617
40	1.17949	0	0	4.34583	1.38133
41	3.54704	1.2721	0.236979	0.74213	1.44956
42	0.268182	0.776087	0.0487179	1.52099	0.653494
43	0	0.131884	1.89565	0.746032	0.693392
44	1.85606	1.21111	0.296212	5.82736	2.29768
45	0	0.326531	0	0	0.0816327
46	5.37773	9.77851	3.29722	2.6042	5.26441
47	0	0	0.12	0.02	0.035
48	0.0371795	0	0.0477366	0.042735	0.0319128
49	0.114833	0	0	0.923611	0.259611
50	0.0131054	1.21852	5.30133	6.56898	3.27548
